# Supplementary material for: Peripheral Blood Serum NMR Metabolomics Is a Powerful Tool to Discriminate Benign and Malignant Ovarian Tumors
Source: Metabolites. 2023 Sep 1;13(9):989. doi: 10.3390/metabo13090989 (PMC10537270; doi:10.3390/metabo13090989)
Supplement: Supplementary file 1 [file metabolites-13-00989-s001.zip]

Archive with 1 entries (1 files):
- metabolites-2538923-supplementary.pdf
